# Supplementary material for: Dynamics and Patterning of 5-Hydroxytryptamine 2 Subtype Receptors in JC Polyomavirus Entry
Source: Viruses. 2022 Nov 22;14(12):2597. doi: 10.3390/v14122597 (PMC9782046; doi:10.3390/v14122597)
Supplement: Supplementary file 1 [file viruses-14-02597-s001.zip]

Archive with 1 entries (1 files):
- viruses-2043611-supplementary.pdf
